# Supplementary material for: Sex Differences in Dietary Patterns of Adults and Their Associations with the Double Burden of Malnutrition: A Population-Based National Survey in the Philippines
Source: Nutrients. 2022 Aug 25;14(17):3495. doi: 10.3390/nu14173495 (PMC9460200; doi:10.3390/nu14173495)
Supplement: Supplementary file 1 [file nutrients-14-03495-s001.zip]

Archive with 1 entries (1 files):
- nutrients-1858726-supplementary.pdf
